# Supplementary material for: Transcriptomic analysis functionally maps the intrinsically disordered domain of EWS/FLI and reveals novel transcriptional dependencies for oncogenesis
Source: Genes Cancer. 2019 Feb;10(1-2):21–38. doi: 10.18632/genesandcancer.188 (PMC6420793; doi:10.18632/genesandcancer.188)
Supplement: Supplementary file 2 [file ganc-10-021-s002.xlsx]

## Sheet: Figures 1 and S1 qPCR
NR0B1						Raw Ct Data	condition	EWSFLI	NR0B1	NKX2-2	TGFBR2	IGFBP3	LOX
Tukey multiple comparisons of means						“qpcr1”	iLuc	3.19	4.82	5.61	7.97	13.47	7.91667
95% family-wise confidence level							iEF	6.21	8.54	9.01	4.98	0.86	-0.483333
							del22	5.97667	6.40667	8.99	4.78	1.02667	-0.0433333
Fit: aov(formula = NR0B1 ~ condition, data = qpcr1)							WT-EF	5.50333	4.31333	6.22333	6.81333	7.39333	4.73
							DAF	6.05	4.88	8.37667	4.54667	1.59	1.06667
$condition							iLuc	3.34	4.86	5.63	7.64	13.35	7.88667
	diff	lwr	upr	p adj			iEF	6.27	8.53	9.15	4.96	1.19	-0.493333
del22-DAF	1.48667	1.17283	1.8005	2e-07			del22	5.84667	6.53667	8.97	4.16	1.31667	-0.0233333
iEF-DAF	3.51333	3.1995	3.82717	0			WT-EF	5.70333	4.47333	6.26333	6.84333	7.59333	4.75
iLuc-DAF	-0.143333	-0.457168	0.170501	0.582838			DAF	6.24	5.08	8.40667	4.32667	1.73	1.00667
WT-EF-DAF	-0.62	-0.933834	-0.306166	0.00051			iLuc	3.24	5.04	5.72	7.83	13.21	7.92667
iEF-del22	2.02667	1.71283	2.3405	0			iEF	6.33	8.62	9.11	5.01	1.16	-0.403333
iLuc-del22	-1.63	-1.94383	-1.31617	1e-07			del22	6.14667	6.66667	8.99	4.46	1.42667	0.0466667
WT-EF-del22	-2.10667	-2.4205	-1.79283	0			WT-EF	5.66333	4.50333	6.23333	6.91333	7.75333	4.83
iLuc-iEF	-3.65667	-3.9705	-3.34283	0			DAF	6.25	5.19	8.44667	4.74667	1.81	1.13667
WT-EF-iEF	-4.13333	-4.44717	-3.8195	0
WT-EF-iLuc	-0.476667	-0.790501	-0.162832	0.0038031
NKX2-2
Tukey multiple comparisons of means
95% family-wise confidence level
Fit: aov(formula = NKX2.2 ~ condition, data = qpcr1)
$condition
	diff	lwr	upr	p adj
del22-DAF	0.573333	0.450584	0.696083	2e-07
iEF-DAF	0.68	0.557251	0.80275	0
iLuc-DAF	-2.75667	-2.87942	-2.63392	0
WT-EF-DAF	-2.17	-2.29275	-2.04725	0
iEF-del22	0.106667	-0.0160828	0.229416	0.0971912
iLuc-del22	-3.33	-3.45275	-3.20725	0
WT-EF-del22	-2.74333	-2.86608	-2.62058	0
iLuc-iEF	-3.43667	-3.55942	-3.31392	0
WT-EF-iEF	-2.85	-2.97275	-2.72725	0
WT-EF-iLuc	0.586667	0.463917	0.709416	2e-07
TGFBR2
Tukey multiple comparisons of means
95% family-wise confidence level
Fit: aov(formula = TGFBR2 ~ condition, data = qpcr1)
$condition
	diff	lwr	upr	p adj
del22-DAF	-0.0733333	-0.570227	0.423561	0.986982
iEF-DAF	0.443333	-0.0535607	0.940227	0.0864776
iLuc-DAF	3.27333	2.77644	3.77023	0
WT-EF-DAF	2.31667	1.81977	2.81356	2e-07
iEF-del22	0.516667	0.0197726	1.01356	0.0407985
iLuc-del22	3.34667	2.84977	3.84356	0
WT-EF-del22	2.39	1.89311	2.88689	2e-07
iLuc-iEF	2.83	2.33311	3.32689	0
WT-EF-iEF	1.87333	1.37644	2.37023	1.7e-06
WT-EF-iLuc	-0.956667	-1.45356	-0.459773	0.0006277
IGFBP3
Tukey multiple comparisons of means
95% family-wise confidence level
Fit: aov(formula = IGFBP3 ~ condition, data = qpcr1)
$condition
	diff	lwr	upr	p adj
del22-DAF	-0.453333	-0.899542	-0.00712494	0.0460824
iEF-DAF	-0.64	-1.08621	-0.193792	0.0056841
iLuc-DAF	11.6333	11.1871	12.0795	0
WT-EF-DAF	5.87	5.42379	6.31621	0
iEF-del22	-0.186667	-0.632875	0.259542	0.654246
iLuc-del22	12.0867	11.6405	12.5329	0
WT-EF-del22	6.32333	5.87712	6.76954	0
iLuc-iEF	12.2733	11.8271	12.7195	0
WT-EF-iEF	6.51	6.06379	6.95621	0
WT-EF-iLuc	-5.76333	-6.20954	-5.31712	0
LOX
Tukey multiple comparisons of means
95% family-wise confidence level
Fit: aov(formula = LOX ~ condition, data = qpcr1)
$condition
	diff	lwr	upr	p adj
del22-DAF	-1.07667	-1.20904	-0.944294	0
iEF-DAF	-1.53	-1.66237	-1.39763	0
iLuc-DAF	6.84	6.70763	6.97237	0
WT-EF-DAF	3.7	3.56763	3.83237	0
iEF-del22	-0.453333	-0.585706	-0.320961	4.1e-06
iLuc-del22	7.91667	7.78429	8.04904	0
WT-EF-del22	4.77667	4.64429	4.90904	0
iLuc-iEF	8.37	8.23763	8.50237	0
WT-EF-iEF	5.23	5.09763	5.36237	0
WT-EF-iLuc	-3.14	-3.27237	-3.00763	0
EWS/FLI
Tukey multiple comparisons of means
95% family-wise confidence level
Fit: aov(formula = EWSFLI ~ condition, data = qpcr1)
$condition
	diff	lwr	upr	p adj
del22-DAF	-0.19	-0.474297	0.0942974	0.254649
iEF-DAF	0.09	-0.194297	0.374297	0.830742
iLuc-DAF	-2.92333	-3.20763	-2.63904	0
WT-EF-DAF	-0.556667	-0.840964	-0.272369	0.0005481
iEF-del22	0.28	-0.00429735	0.564297	0.0540123
iLuc-del22	-2.73333	-3.01763	-2.44904	0
WT-EF-del22	-0.366667	-0.650964	-0.0823693	0.0115237
iLuc-iEF	-3.01333	-3.29763	-2.72904	0
WT-EF-iEF	-0.646667	-0.930964	-0.362369	0.0001581
WT-EF-iLuc	2.36667	2.08237	2.65096	0

## Sheet: Figure 2 Agars
Colonies						Raw Data: colonies	condition	colonies
Tukey multiple comparisons of means						agars1	iLuc	301
95% family-wise confidence level							iEF	15
							del22	11
Fit: aov(formula = colonies ~ condition, data = agars1)							wtEF	103
							DAF	8
$condition							iLuc	333
	diff	lwr	upr	p adj			iEF	17
del22-DAF	4	-31.1956	39.1956	0.995137			del22	12
iEF-DAF	8.5	-26.6956	43.6956	0.926341			wtEF	152
iLuc-DAF	309.5	274.304	344.696	0			DAF	7
wtEF-DAF	120	84.8044	155.196	4.3e-06			iLuc	317
iEF-del22	4.5	-30.6956	39.6956	0.992392			iEF	16
iLuc-del22	305.5	270.304	340.696	0			del22	11.5
wtEF-del22	116	80.8044	151.196	5.8e-06			wtEF	127.5
iLuc-iEF	301	265.804	336.196	0			DAF	7.5
wtEF-iEF	111.5	76.3044	146.696	8.4e-06
wtEF-iLuc	-189.5	-224.696	-154.304	1e-07

## Sheet: Figure 5 Agars
Colonies						Raw Data: colonies	condition	colonies
Tukey multiple comparisons of means						agars2	iLuc	989
95% family-wise confidence level							iEF	5
							del22	19
Fit: aov(formula = colonies ~ condition, data = agars2)							wtEF	429
							DAF	10
$condition							mut9	202
	diff	lwr	upr	p adj			DAF-mut9	20
DAF-mut9-DAF	10.5	-48.9023	69.9023	0.995612			iLuc	1097
del22-DAF	8.5	-50.9023	67.9023	0.998623			iEF	8
iEF-DAF	-5	-64.4023	54.4023	0.999934			del22	21
iLuc-DAF	1031.5	972.098	1090.9	0			wtEF	401
mut9-DAF	183	123.598	242.402	8e-07			DAF	13
wtEF-DAF	403.5	344.098	462.902	0			mut9	187
del22-DAF-mut9	-2	-61.4023	57.4023	1			DAF-mut9	24
iEF-DAF-mut9	-15.5	-74.9023	43.9023	0.968131			iLuc	1043
iLuc-DAF-mut9	1021	961.598	1080.4	0			iEF	6.5
mut9-DAF-mut9	172.5	113.098	231.902	1.7e-06			del22	20
wtEF-DAF-mut9	393	333.598	452.402	0			wtEF	415
iEF-del22	-13.5	-72.9023	45.9023	0.983762			DAF	11.5
iLuc-del22	1023	963.598	1082.4	0			mut9	194.5
mut9-del22	174.5	115.098	233.902	1.5e-06			DAF-mut9	22
wtEF-del22	395	335.598	454.402	0
iLuc-iEF	1036.5	977.098	1095.9	0
mut9-iEF	188	128.598	247.402	6e-07
wtEF-iEF	408.5	349.098	467.902	0
mut9-iLuc	-848.5	-907.902	-789.098	0
wtEF-iLuc	-628	-687.402	-568.598	0
wtEF-mut9	220.5	161.098	279.902	1e-07

## Sheet: Figure S12 qPCR
EWS/FLI						Raw Ct Data	condition	EWSFLI
Tukey multiple comparisons of means						“efkd2”	iLuc	2.45667
95% family-wise confidence level							iEF	5.54667
							del22	5.87667
Fit: aov(formula = EWSFLI ~ condition, data = efkd2)							wtEF	5.45333
							DAF	5.37667
$condition							82/22	5.29667
	diff	lwr	upr	p adj			DAF-82/22	5.18667
DAF-82/22	0.173333	-0.324805	0.671472	0.887502			iLuc	2.18667
DAF-82/22-82/22	0.0233333	-0.474805	0.521472	0.999998			iEF	5.54667
del22-82/22	0.72	0.221862	1.21814	0.0031886			del22	6.21667
iEF-82/22	0.246667	-0.251472	0.744805	0.632104			wtEF	5.35333
iLuc-82/22	-2.82333	-3.32147	-2.3252	0			DAF	5.71667
wtEF-82/22	0.22	-0.278138	0.718138	0.736366			82/22	5.30667
DAF-82/22-DAF	-0.15	-0.648138	0.348138	0.938638			DAF-82/22	5.32667
del22-DAF	0.546667	0.0485285	1.0448	0.0274877			iLuc	2.77667
iEF-DAF	0.0733333	-0.424805	0.571472	0.998387			iEF	5.53667
iLuc-DAF	-2.99667	-3.4948	-2.49853	0			del22	5.95667
wtEF-DAF	0.0466667	-0.451472	0.544805	0.999878			wtEF	5.74333
del22-DAF-82/22	0.696667	0.198528	1.1948	0.0042468			DAF	5.31667
iEF-DAF-82/22	0.223333	-0.274805	0.721472	0.723747			82/22	5.28667
iLuc-DAF-82/22	-2.84667	-3.3448	-2.34853	0			DAF-82/22	5.44667
wtEF-DAF-82/22	0.196667	-0.301472	0.694805	0.818895
iEF-del22	-0.473333	-0.971472	0.0248049	0.0675206
iLuc-del22	-3.54333	-4.04147	-3.0452	0
wtEF-del22	-0.5	-0.998138	-0.00186181	0.0488764
iLuc-iEF	-3.07	-3.56814	-2.57186	0
wtEF-iEF	-0.0266667	-0.524805	0.471472	0.999996
wtEF-iLuc	3.04333	2.5452	3.54147	0
